# Supplementary material for: Nutrition and Micronutrient Interactions in Autoimmune Thyroid Disorders: Implications for Cardiovascular Health
Source: Pathophysiology. 2025 Aug 1;32(3):37. doi: 10.3390/pathophysiology32030037 (PMC12372124; doi:10.3390/pathophysiology32030037)
Supplement: Supplementary file 1 [file pathophysiology-32-00037-s001.zip]

Archive with 1 entries (1 files):
- pathophysiology-3743790-supplementary.pdf
